# Supplementary material for: Linking influenza virus evolution within and between human hosts
Source: Virus Evol. 2020 Feb 17;6(1):veaa010. doi: 10.1093/ve/veaa010 (PMC7025719; doi:10.1093/ve/veaa010)
Supplement: veaa010_Supplementary_Data [file veaa010_supplementary_data.zip]

Archive with 7 entries (7 files):
- FigureS3-SampleExclusions-caption.pdf
- FigureS4-AcuteRates-ByStudy-0.005-caption.pdf
- FigureS5-AcuteRates-CompareRegression-0.005-caption.pdf
- FigureS6-ChronicRates-caption.pdf
- FigureS7-GlobalSequenceDistances-caption.pdf
- FigureS1-MetadataDPIs-caption.pdf
- FigureS2-AcuteRates-ByMinFreq-caption.pdf
